# Supplementary material for: Cloning retinoid and peroxisome proliferator-activated nuclear receptors of the Pacific oyster and in silico binding to environmental chemicals
Source: PLoS One. 2017 Apr 20;12(4):e0176024. doi: 10.1371/journal.pone.0176024 (PMC5398557; doi:10.1371/journal.pone.0176024)
Supplement: S1 File — (FA) [file pone.0176024.s004.fa]

>CgRXR1_(Genebank_ID:KX590999) nuclear receptor subfamily 2 group B, isoform 1 full [Crassostrea gigas].
MDPSEMDSLDGVSSNSNMSTTANMGMGMSPSMGISSMAQMGSPPDIKPDINSLVSQSFYP
YGIQHPMSQSQASPGSQPMMSPGLHSPSSSVTSPSMMSIGSPGSASSPPGSNPHMPHSNL
NSKHICAICGDRASGKHYGVYSCEGCKGFFKRTVRKDLTYACRDDRNCIIDKRQRNRCQY
CRYMKCLNMGMKREAVQEERQRVKEKGEGEVESTSTANSDMPVEKILEAELAVEPKTDTY
IDAQKDTETNICQAADKQLFTLVEWAKRIPHFTELPLEGQVILLRAGWNELLMAGFSHRS
IVVKDGILLATGLHVHRSSAHQAGVGTIFDRVLTELVAKMREMKMDKTELGCLRAIVLFN
PDAKGVSAVSEVEQLREKVYASLEEYCKMHYPDEPGRFAKLLLRLPALRSIGLKCLEHLS
FFKLIGDTPIDTFLLEMLESPSPSST
>CgRXR2_(Genebank_ID:KX591000) nuclear receptor subfamily 2 group B, isoform 2, full [Crassostrea gigas].
MDPSEMDSLDGVSSNSNMSTTANMGMGMSPSMGISSMAQMGPPPDIKPDINSLVSQSFYP
YGIQHPMSQSQASPGSQPMMSPGLHSPSSSVTSPSMMSIGSPGSASSPPGSNPHMPHSNL
NSKHICAICGDRASGKHYGVYSCEGCKGFFKRTVRKDLTYACRDDRNCIIDKRQRNRCQY
CRYMKCLNMGMKREDVKCSTDAGRQGSSVQEERQRVKEKGEGEVESTSTANSDMPVEKIL
EAELAVEPKTDTYIDAQKDTVTNICQAADKQLFTLVEWAKRIPHFTELLLEDQVILLRAG
WNELLIAGFSHRSIVVKDGILLATGLHVHRSSAHQAGVGTIFDRVLTELVAKMREMKMDK
TELGCLRAIVLFNPDAKGVSAVSEVEQLREKVYASLEEYCKMHYPDEPGRFAKLLLRLPA
LRSIGLKCLEHLFFFKLIGDTPIDTFLLEMLESPSPSST
>CgRAR_(Genebank_ID:KX591001) nuclear receptor subfamily 1 group B, full [Crassostrea gigas].
MKTDRMNPGMGHDPMSSDSSHMQLLNHGAIDFLEAPMNAEQPYGMEHHAAYMAQGAYDPY
GYSQKTNFMVHQGIKSQVFDPQGMYEMQSPTTMSDISMSPSPPPPPRVYKPCVVCSDKSS
GYHYGVSSCEGCKGFFRRSVQKNMQYTCHKDKNCPINKVTRNRCQYCRLQKCYASGMSKE
AVRNDRNKKKKPKLENPSSNIEEVTEDEQSVLQEILEAHRVTFPQIEEAVLSPMSCHDTR
GDIENDEASKENSQNQKKEKSMLWDKVTELSSKGIIKIVEFAKKMPGFTSLSTSDQITLL
KAACLEIMILRLCSRYDLDKDVMLFNGGLSLDREQLQKGGFGTLTDTIFKFASSLKVLNI
DEMEYAVLSAICLISGDRSGLEESERVEQMQEPILEALKRYVRTRRKDQPNVFAKILYKL
TDLRSISVKGAERVLHIRLEMPDELPPLIIEMLDKQENVCIP
>CgPPAR_(Genebank_ID:KX591002) nuclear receptor subfamily 1 group C, full [Crassostrea gigas].
MVHGLTLANLPYPSESYNDGSKMTDVTIPSHNQSSYPMQHSVMVPLKKLMKIQTQCYDYD
QFQKSREGEENDVMLTVTSVDGCSDTSSITSKSETSEIDVEMLEESPLGSQARKLNSFSP
PMIPNNCTLVRGSGPSPVNGINGQIPKQNGNISPHKNKGRSNSAKVQSVDGHILCKICGD
KASGFHYGVFSCEGCKGFFRRTVRQKLVYKPCENPKGCLIMRISGNRCQYCCMQRCIMAG
MSHEAVRLGRCPKKDKPKKMDFFKLPQNKHGKVDIDKQIRSEQMVLTIHDAFRTALKDCT
TAKSASFKHLNMTCEVDARKFCSQYVTDMVRFISIFAREIPQFTQMDIDDQKTLIKHCIL
ESIIIHCVSRSPSDCEEEFDCVSKCDSDNEGPLTHLIYDVVTCVKKLKAQRLTEVELAIF
AAMVLFCADREDLKCSDVLEKMEIELYLALKCQFLLNHTDSTSNLFPKIVEIICSIRAIT
TLYMDDIMNSKVEVDDTNC
