# Supplementary material for: Cloning retinoid and peroxisome proliferator-activated nuclear receptors of the Pacific oyster and in silico binding to environmental chemicals
Source: PLoS One. 2017 Apr 20;12(4):e0176024. doi: 10.1371/journal.pone.0176024 (PMC5398557; doi:10.1371/journal.pone.0176024)
Supplement: S2 File — Name code: species code + receptor homolog _ genebank ID. (FST) [file pone.0176024.s005.fst]

>HsPPARa_Q07869
-----ECRICGDKASGYHYGVHACEGCKGFFRRTIRLKLVYDKC-----DRSCKIQKKNR
NKCQYCRFHKCLSVGMSHN-------------------------AIRFGRIFHC---CQC
TSVETVTELTEFAKAIPGF--ANLDLNDQVTLLKYGVYEAIFAMLSSVMN---KDG----
----------------------MLVAYGNGFITREFLKSLRKPFCDIM--------EPKF
-DFAMKFNALELDDSDISLFVAAIICCGDRPGL--LNVGHIEKMQEGIVHVLRLHLQSNH
PDD-----------IFLFPKLLQKMADLRQLVTEHAQLV
>HsPPARb_Q03181
-----ECRVCGDKASGFHYGVHACEGCKGFFRRTIRMKLEYEKC-----ERSCKIQKKNR
NKCQYCRFQKCLALGMSHN-------------------------AIRFGHVFYR---CQC
TTVETVRELTEFAKSIPSF--SSLFLNDQVTLLKYGVHEAIFAMLASIVN---KDG----
----------------------LLVANGSGFVTREFLRSLRKPFSDII--------EPKF
-EFAVKFNALELDDSDLALFIAAIILCGDRPGL--MNVPRVEAIQDTILRALEFHLQANH
PDA-----------QYLFPKLLQKMADLRQLVTEHAQMM
>HsPPARg_P37231
-----ECRVCGDKASGFHYGVHACEGCKGFFRRTIRLKLIYDRC-----DLNCRIHKKSR
NKCQYCRFQKCLAVGMSHN-------------------------AIRFGRIFQG---CQF
RSVEAVQEITEYAKSIPGF--VNLDLNDQVTLLKYGVHEIIYTMLASLMN---KDG----
----------------------VLISEGQGFMTREFLKSLRKPFGDFM--------EPKF
-EFAVKFNALELDDSDLAIFIAVIILSGDRPGL--LNVKPIEDIQDNLLQALELQLKLNH
PES-----------SQLFAKLLQKMTDLRQIVTEHVQLL
>LgPPAR2_XP_009051226
-----LCRICGDRASGFHYGVHSCEGCKGFFRRTLKKSLVYKPC---QMGSQCKIDMGSR
NKCQYCRYQRCLNAGMSQD-------------------------AVRFGR---------E
LILPVMEASVKFAKKLPGF--TNLSMADQICLMKNNGFMVVQLALHILID---KDY----
----------------------IHFVSRRNAFRLNRFSPYLCKEVQNL--------LERT
ICVGDRLHNLQLTGGEIALFCG-ILLTSECSGL--QNPHQAERVQTDLIDAIRLELKHNH
PKD-----------RLMMPKLLLLMPDLCQIV-------
>BgPPAR2_XP_013069840
-----LCRICGDRASGFHYGVHSCEGCKGFFRRTLKKQLVYKPC---QAGSRCKIDTGTR
NKCQYCRYQRCLFAGMSQD-------------------------AVRFGRIFQR---FQE
LALPVMEGSVRFAKKIPGF--TSLAMRDQIILMKRNGFMVVHLALHSLVT---PSF----
----------------------IQLDSRDSGLRIRRNSYYICDQMARL--------LGHA
MNLIDKVHALGLTTGELALFSA-VLLTQDCQGL--SASKQVEELQANLIEALRLDLKHNH
PKE-----------KVLLAKLLMLVPDLCQIVEQFSDNL
>LgPPAR1_XP_009048458
-----LCRVCGDKASGFHYGVFSCEGCKGFFRRTIRQNITYKPC---GNMKGCLIMRISR
NRCQFCRLNKCVSVGMSHE-------------------------SVRLGRNIY------R
YLPCIVKCITTFAKEIPQF--LDLSLDEQRLLVKGCLLEVAAIHDSTHIL---HSE----
----------------------EKWEDEKLKFRLDTKHWNEYGLLGEV--------FHHM
YDVVGKLRKYELTDVELSLLCAMVLFCPDREGL--KTVKMLENLEMDLSMALKCQLLLNH
GNG-----------SMLFVRCIETVVALRTITTKYLDKL
>BgPPAR1_XP_013072795
-----LCKICGDKASGFHYGVFSCEGCKGFFRRTIRHQLTYKPC---DTPSQCLIMRISR
NRCQYCRLQKCISLGMSHE-------------------------AVRLGRIF-----FTQ
YVPSIVMFITTLAKKIPQF--LDVSQEDQRALIKGSILEIAFLYDATHVK---LIQ----
----------------------DWWTNTKLKFSISRSHLEQMSFIGKI--------IEKF
WSLMEKVHKMALTDVEMSLICALLIFSPDREGL--TTIRYLENLETQLAMALKCQLILNH
SDL-----------PYIFVHLIDIIIELRGVSALYLEAV
>CgPPAR_KX591002
-----LCKICGDKASGFHYGVFSCEGCKGFFRRTVRQKLVYKPC---ENPKGCLIMRISG
NRCQYCCMQRCIMAGMSHE-------------------------AVRLGRKF-----CSQ
YVTDMVRFISIFAREIPQF--TQMDIDDQKTLIKHCILESIIIHCVSRSP---SDC----
----------------------EEEFDCVSKCDSDNEGPLTH----LI--------YDVV
-TCVKKLKAQRLTEVELAIFAAMVLFCADREDL--KCSDVLEKMEIELYLALKCQFLLNH
TDST----------SNLFPKIVEIICSIRAITTLYMDDI
>BfPPAR_XP_002598634
-----PCKICNDKASGFHYGVHSCEGCKGFFRRTIRKNLTYKPC-----DGSCTVHRRSR
NKCQYCRFQKCLNAGMSHD-------------------------SVRFGRILDA---LQK
ETVRGIEAMAKFAKGIPGF--LELDLNDQVTLLKYSSYEVCLVI-ASRLL---YDL----
---------------------KFYIGYSGVVVTLEAMKSLSLWP--IM--------EPKY
-QFWKAINVLALTETEIALFCSIIIMSSDRTNL--VNRQQIEEIQERMTEGLEFQLKRNH
PSS-----------PRHLARLLVKLADLRQLATEHIDML
>SpPPAR_XP_784429
-----RCQICGDKASGMHYGVYSCEGCKGFFRRTQRLKIDYKPCPYWGQPDGCIVNIGTR
NKCQYCRYQKCIILGMSST-------------------------AVRMGRAEMAQQ-CFV
SMEVTIEKFATFAKQLPEF--RRLSSSDQLTLFKGAALEVCATLSASRYY---HGV----
----------------------YRFPEINTYIRRDVAENSPFGKVTTY--------TTEM
-MFYEMFNELGLTDKEKAVFCTFLLYSPDREGL--VDREVVERHQEHLAQILYLEVKKNH
PDR-----------SNLYAKLMDVAVALRTLVPDHLARL
>SkPPAR_ADB22618
-----VCAVCGDVSTGLHYGVHSCEGCKGFFRRTIRMSLLYEPCPY-RDSDPCTINISTR
NKCQFCRYKKCLDVGMSAK-------------------------EVKMGDVIMC---GHC
VAQAQIKLAASFVRTLNDF--QDLDISDQVILLKHGAYELSMMVNSYRLA---DPS----
----------------------RLVLYELGVYINTDRMINHFSS--LINMNMKEITEPKI
-KFGQRVIQLNMTDQEMALMCALVLFAPDRDGI--QDRAKVELFQEKITSALEYTIQQTR
PGN-----------RVLLPKILNLLVELRTHSVQHIKHL
>CgRAR_KX591001
PRVYKPCVVCSDKSSGYHYGVSSCEGCKGFFRRSVQKNMQYT-C---HKDKNCPINKVTR
NRCQYCRLQKCYASGMSKE-------------------------AVRNDWDK-----VTE
LSSKGIIKIVEFAKKMPGF--TSLSTSDQITLLKAACLEIMILRLCSRYD-LDKDV----
----------------------MLFNGGLSLDREQLQKGGFGT---LT--------DTIF
-KFASSLKVLNIDEMEYAVLSAICLISGDRSGL--EESERVEQMQEPILEALKRYVRTRR
KDQ-----------PNVFAKILYKLTDLRSISVKGAERV
>NlRAR_AIB06349
PRVYRPCVVCNDRSSGYHYGVSSCEGCKGFFRRSVQKNMQYT-C---HKDQTCPINKVTR
NRCQFCRLQKCLAMGMSKE-------------------------AVRNDWEK-----VTE
LSSAAIVKIVDFAKK-PGF--LTLSTSDQITLLKAACLEIMILRICERYS-VERDM----
----------------------VHFADGTWLRQEEVEQGGFGP---LT--------AKIF
-HLARQLHSLRCDQTEFAMLGSVCLISGDRSGL--EDVDRIEQMQEPLLEALKHYVRSRR
PDQ-----------PQVFAKMLMKLTDLRSISVKGAERV
>TcRAR_BAN82614
PRVYKPCVVCNDKSSGYHYGVSSCEGCKGFFRRSVQKNMQYT-C---HKDKNCPINKVTR
NRCQYCRLQKCLAMGMSKE-------------------------AVRNDWEK-----VTE
LSSAGIVKIVDFAKKVPDF--LTLITSDQITLLKAACLEIMILRICNCYD-MEKDM----
----------------------IQFSNGSLLSRDELQQGGFGL---LT--------NTIF
-SFARSLKSMDTDETEFAMLSAICLLSGDRSGL--TDVKKIEQMQEPVLEALKHYIRSRR
PDQ-----------PHIFAKMLMKMTDLRSISVKGAEHV
>LsRAR_ADF43963
PRIYKPCVVCNDKSSGYHYGVSSCEGCKGFFRRSVQKNMQYT-C---HKEKNCVINKVTR
NRCQYCRLQKCVVMGMSKE-------------------------AVRNDWEK-----ITE
LSSAGIVMIVDFAKKIPGF--LSLSTSDQITLLKAACLEIMILRISIRYE-LDTDT----
----------------------MQFSNGLSLTREQLQRGGFGP---LT--------STIF
-SFAASLKRMNCDETEYAMLSSICLISGDRSGL--HDTEKIEQMQEPLLEALKHYIRSRR
PDQ-----------KHTFAKMLMKLTDLRSISVKGAEKV
>BgRAR_XP_013085550
PRVYKPCVVCNDKSSGYHYGVSSCEGCKGFFRRSVQKNMLYT-C---HKEKTCVINKVTR
NRCQYCRLQKCIARGMSKE-------------------------AVRNDWEK-----ITE
LSSAGVVLIVDFAKKIPGF--LSLSTSDQITLLKAACLEIMILRISIRYD-LETDT----
----------------------MQFSNGLSLTREQLKKGGFGP---LT--------STIF
-SFAASLKSMSCDETEYALLSSICLISGDRSGL--KDTEKIEQMQEPLLEALKHYIRSRR
PDQ-----------KHSFAKMLMKLTDLRSISVKGAEKV
>CcRAR_ELU07684
PRVYKPCVVCQDKSSGYHYGVSSCEGCKGFFRRSVQKNMVYT-C---HKEKICVINKTTR
NRCQYCRLQKCLATGMSKE-------------------------AVRNDWER-----VSE
LSTSGIVRIVDFGKRVPGF--QTLSSSDQITLLKSACLEILVLRLGSRYH-EDDET----
----------------------ITFTNGLTLTRQQLEEGGFGT---LT--------DTIL
-RFAKSLQQMQVDTTEYALLSAICLLSGDRSGL--EDPEKVEALQEPILEALKHYIRRRR
SSL-----------PHSFAKILMKLTDLRSISVKGAERV
>SpRAR_XP_779976
PRVYKPCFVCADKSSGYHYGVSACEGCKGFFRRSVQKNMQYT-C---HRDQKCIINKVTR
NRCQHCRLKKCFEVGMSKE-------------------------CVRNDFDY-----VTD
MSSRAIVMVVDFAKKLPGF--LSLSTQDQITLLKASCLDIMILRICSRFN-PQDAS----
----------------------VTFTTGLTLTQGQLKAGGFGS---LL--------DVIF
-TFASSLSRMHIDETEIALLSAICLISEDRTGL--EDAPRIEKMQEPLLEGLRLYVRKRR
PKE-----------SHFFAKLLMKITDLRCISVKSAEKV
>HsRARbeta_P10826
PRVYKPCFVCQDKSSGYHYGVSACEGCKGFFRRSIQKNMIYT-C---HRDKNCVINKVTR
NRCQYCRLQKCFEVGMSKE-------------------------SVRNDWDK-----FSE
LATKCIIKIVEFAKRLPGF--TGLTIADQITLLKAACLDILILRICTRYT-PEQDT----
----------------------MTFSDGLTLNRTQMHNAGFGP---LT--------DLVF
-TFANQLLPLEMDDTETGLLSAICLICGDRQDL--EEPTKVDKLQEPLLEALKIYIRKRR
PSK-----------PHMFPKILMKITDLRSISAKGAERV
>HsRARalpha_P10276
PRIYKPCFVCQDKSSGYHYGVSACEGCKGFFRRSIQKNMVYT-C---HRDKNCIINKVTR
NRCQYCRLQKCFEVGMSKE-------------------------SVRNDWDK-----FSE
LSTKCIIKTVEFAKQLPGF--TTLTIADQITLLKAACLDILILRICTRYT-PEQDT----
----------------------MTFSDGLTLNRTQMHNAGFGP---LT--------DLVF
-AFANQLLPLEMDDAETGLLSAICLICGDRQDL--EQPDRVDMLQEPLLEALKVYVRKRR
PSR-----------PHMFPKMLMKITDLRSISAKGAERV
>HsRARgamma_P13631
PRVYKPCFVCNDKSSGYHYGVSSCEGCKGFFRRSIQKNMVYT-C---HRDKNCIINKVTR
NRCQYCRLQKCFEVGMSKE-------------------------AVRNDWDK-----FSE
LATKCIIKIVEFAKRLPGF--TGLSIADQITLLKAACLDILMLRICTRYT-PEQDT----
----------------------MTFSDGLTLNRTQMHNAGFGP---LT--------DLVF
-AFAGQLLPLEMDDTETGLLSAICLICGDRMDL--EEPEKVDKLQEPLLEALRLYARRRR
PSQ-----------PYMFPRMLMKITDLRGISTKGAERA
>PmRAR_BAM66777
PRVYKPCFVCGDKSSGYHYGVASCEGCKGFFRRSVQKNMQYT-C---HRNKNCVINKSTR
SRCQYCRLQKCFQVGMLKE-------------------------SVRNDWSK-----FSD
LSTKSIIKIVEFAKSVPGF--TDLTIADQITLLKSACLEILFFRICSRYD-NSNDT----
----------------------MSFSDGLTLNRDQLRNCAFGP---MT--------EQVF
-GFAKSLTPFDLDHTEGGLLCAICLMCADRTEL--EDPEKVEKLQEPLVEGLKWFARKKR
PNK-----------PHVFPKMLMKIADLRCIGFKGGDRA
>CiRAR_BAE06666
PRIYKPCFVCGDKSSGYHYGVASCEGCKGFFRRSVQKNMQYT-C---HRNKQCLINKSTR
SRCQYCRLQKCIQAGMLRE-------------------------SVRNDWEK-----FAE
LSTKCIVKIVEFAKGVPGF--QDFTIADQITLLKCACLEVLFLRICSRFS-PEHDT----
----------------------MTFSDGLTLTRKQMRVCGFGP---IT--------EQVF
-SFAQSLHPLNADATEIGLLSAICLVSADRVDL--EEPDKVELLQESLVEGLKYYARKRR
PHT-----------PQVFPKLIIKISDLRSISLKGADRV
>BfRAR_AF378827_1
PRVYKPCFVCSDKSSGYHYGVASCEGCKGFFRRSIQKNMQYV-C---HRDKNCVINKVTR
NRCQFCRLKKCFDVGMSKE-------------------------SVRNDWQH-----FSD
LCTETIIKIVQFAKKVPGF--TTFGTADQITLLKAACLDILILRLATRLD-KESDT----
----------------------VTFINGMMLSRTQMHNAGFGP---LT--------DGVF
-TFAEGMQKLLFDETEIGLMCSICLVCGDRQGL--EDIQRAENLQEPLLEALKAYSRRRI
PDD-----------PQRFPKMIMKITDLRSISSKGAERV
>HsRXRalpha_P19793
---KHICAICGDRSSGKHYGVYSCEGCKGFFKRTVRKDLTYT-C---RDNKDCLIDKRQR
NRCQYCRYQKCLAMGMKRE-------------------------AVQEEVTN-----ICQ
AADKQLFTLVEWAKRIPHF--SELPLDDQVILLRAGWNELLIASFSHRSI-AVKDG----
----------------------ILLATGLHVHRNSAHSAGVGA---IF--------DRVL
TELVSKMRDMQMDKTELGCLRAIVLFNPDSKGL--SNPAEVEALREKVYASLEAYCKHKY
PEQ-----------PGRFAKLLLRLPALRSIGLKCLEHL
>HsRXRbeta_P28702
---KRLCAICGDRSSGKHYGVYSCEGCKGFFKRTIRKDLTYS-C---RDNKDCTVDKRQR
NRCQYCRYQKCLATGMKRE-------------------------AVQEEVTN-----ICQ
AADKQLFTLVEWAKRIPHF--SSLPLDDQVILLRAGWNELLIASFSHRSI-DVRDG----
----------------------ILLATGLHVHRNSAHSAGVGA---IF--------DRVL
TELVSKMRDMRMDKTELGCLRAIILFNPDAKGL--SNPSEVEVLREKVYASLETYCKQKY
PEQ-----------QGRFAKLLLRLPALRSIGLKCLEHL
>HsRXRgamma_P48443
---KHICAICGDRSSGKHYGVYSCEGCKGFFKRTIRKDLIYT-C---RDNKDCLIDKRQR
NRCQYCRYQKCLVMGMKRE-------------------------AVQEEVTN-----ICH
AADKQLFTLVEWAKRIPHF--SDLTLEDQVILLRAGWNELLIASFSHRSV-SVQDG----
----------------------ILLATGLHVHRSSAHSAGVGS---IF--------DRVL
TELVSKMKDMQMDKSELGCLRAIVLFNPDAKGL--SNPSEVETLREKVYATLEAYTKQKY
PEQ-----------PGRFAKLLLRLPALRSIGLKCLEHL
>TaRXR_XP_002109459.1
------MSICGQRSLRRHYGVYSCEGCKGFFKRTVRKNLTYT-C---RDNRNCDIDKKQR
NRCQYCRYQKCLQVGMKQE-------------------------AVQEEVLN-----ICQ
AADKQLFNLVEWAKKIPHF--CDLCVDDQVILLRSGWNELLIAAFSFRSI-AVEDG----
----------------------LLLSTGHYIHRTSAHNAGIGA---IF--------DRIL
TELVNQMRYLKMDKTELGCLRAIILFNPDVRGL--TSADRVEKYRELVYGALEAYVKKRF
PDQ-----------LCRFAKLLLRLPALRAISLKTLEHL
>TcyRXR_O96562
---VQPCSVCSDKAYVKHYGVFACEGCKGFFKRSVRNNRKYS-C---LGKRHCDTDKKSR
NRCQYCRFQKCVQVGMKPE-------------------------AVQDEIRH-----VCL
AADKQLASLAEWAKRLPHF--RDLSIADQVVLLQWSWPELLIGGFCHRSC-AVKDG----
----------------------ILLSTGLHLTRDNLKKAGVGA---II--------DKIF
SEVIEKMQEIQMDRAEWGCLRAIMLFSPDAKGL--TAIDQVENYRELYTSTLEDHVKRKH
PEQ-----------PDRFTKVILRIPALKSIGLQALEHL
>SdRXR_Q8I748
---QTICKICGDTASGNHFGVQSCEACKSFFRRSVRANARYA-C---RGSRNCAIEKHTR
NRCQYCRLQKCIANGMRKE-------------------------AVQEEASNIKLEDLFE
GLKTSLLKVIEWAKRIPAF--VSLSLDDQVKLLKSSWCEHCTLKLAAQNG-PKADT----
----------------------VLLANGLSCNRDQIEDPEVRR---VI--------NRVF
NELAYWLDYLNVDRVELACLKGILLFNPDAKGLSPASKKRVEIFQEQILQSLETRTKTMY
PVS-----------PRRFSKLLLRLAPLKAISLEVMQHM
>BfRXR_AF378829_1
---KHICQICGDRASGKHYGVYSCEGCKGFFKRTVRKDLTYA-C---RDNRDCVIDKRQR
NRCQYCRYQKCLAMGMKREDVQDQRQGSGNS-------------AVQEEVTN-----ICQ
AADKQLVTLVEWAKRIPHF--SDLPIDDQVILLRAGWNELLIAAFSHRSI-DVKDG----
----------------------ILLASGLHVHRSSAHQAGVGT---IF--------DRVL
TELVAKMRDMKMDKTELGCLRAIVLFNPDAKGL--TDPSLVESLREKVYASLEEYCKQQY
PEQ-----------PGRFAKLLLRLPALRSIGLKCLEHL
>HrRXR_AEW68002
---KHICAVCGDRASGKHYGVYSCEGCKGFFKRTVRKELTYT-C---RDSKDCVIDKRQR
NRCQYCRYQKCLAMGMKRE-------------------------AVQEEVSN-----IFK
AADRQLFTLVEWAKRIPHF--PKLVLDDQIILLRAGWNELLIASFSHRSI-DVKDS----
----------------------ILLASGLHVHRHSAHQAGVGP---IF--------DRVL
TELVSKMRDMMMDKTELGCLRAIVLFNPDVKNL--SDPAHIESLREKVYASLEAYCRSKY
PDQ-----------PGRFAKLLLRLPALRSIGLKCLEHL
>PmRXR_BAM66778
---KHICAVCGDRASGKHYGVYSCEGCEGFFKRTVRKDLSYT-C---RDSKDCVIDKRQR
NRCQYCRYQKCLAMGMKRE-------------------------AVQEEVSN-----ICK
AADRQLVTLVEWAKRIPHF--SSLPLEDQVILLRAGWNELLIASFSHRSI-DVKDS----
----------------------ILLASGLHVHRHSAHQAGVGP---IF--------DRVL
TELVSKMRDMMMDKTELGCLRAIVLFNPDVKNL--SDSAHIESLREKVYASLEAYCRSKY
PDQ-----------PGRFAKLLLRLPALRSIGLKCLEHL
>HdRXR_ADK60866
---KHICAICGDRASGKHYGVYSCEGCKGFFKRTVRKELTYA-C---RDDKNCMIDKRQR
NRCQYCRYMKCLSMGMKRE-------------------------AVQEEVTN-----ICQ
AADKQLFTLVEWAKRIPHF--TELPLEDQVILLRAGWNELLIAGFSHRSI-AVKDG----
----------------------ILLATGLHVHRSSAHQAGVGT---IF--------DRVL
TELVAKMREMKMDKTELGCLRAIVLFNPDAKGL--SAVQEVEQLREKVYASLEEYCKTRY
PDE-----------PGRFAKLLLRLPALRSIGLKCLEHL
>LsRXR_Q5I7G2
---KHICAICGDRASGKHYGVYSCEGCKGFFKRTVRKDLTYA-C---RDDKNCMIDKRQR
NRCQYCRYMKCLSMGMKRE-------------------------AVQEEVTN-----ICQ
AADKQLFTLVEWAKRIPHF--TELPLEDQVILLRAGWNELLIAGFSHRSI-MAKDG----
----------------------ILLATGLHVHRSSAHQAGVGT---IF--------DRVL
TELVAKMREMKMDKTELGCLRAVVLFNPDAKGL--TAVQEVEQLREKVYASLEEYTKTRY
PEE-----------PGRFAKLLLRLPALRSIGLKCLEHL
>BgRXR_Q8T5C6
---KHICAICGDRASGKHYGVYSCEGCKGFFKRTVRKDLTYA-C---RDDKNCMIDKRQR
NRCQYCRYMKCLSMGMKRE-------------------------AVQEEVTN-----ICQ
AADKQLFTLVEWAKRIPHF--TELPLEDQVILLRAGWNELLIAGFSHRSI-MAKDG----
----------------------ILLATGLHVHRSSAHQAGVGT---IF--------DRVL
TELVAKMRDMKMDKTELGCLRAVVLFNPDAKGL--TAVQEVEQLREKVYASLEEYTKSRY
PEE-----------PGRFAKLLLRLPALRSIGLKCLEHL
>TcRXR1_AB594845
---KHICAICGDRASGKHYGVYSCEGCKGFFKRTVRKDLTYA-C---RDDKNCMIDKRQR
NRCQYCRYMKCLAQGMKRE-------------------------AVQEEVTN-----ICQ
AADKQLFTLVDWAKRIPHF--VELPLEDQVILLRAGWNELLIGGFSHRST-QVTDG----
----------------------ILLATGLHVHRSSAHQAGVGT---IF--------DRVL
TELVAKMREMKMDKTELGCLRAIVLFNPDAKGL--QSVQEVEQLREKVYASLEEYCKQRY
PDE-----------PGRFAKLLLRLPALRSIGLKCLEHL
>TcRXR2_AB594846
---KHICAICGDRASGKHYGVYSCEGCKGFFKRTVRKDLTYA-C---RDDKNCMIDKRQR
NRCQYCRYMKCLAQGMKRE--------------------ACLSSAVQEEVTN-----ICQ
AADKQLFTLVDWAKRIPHF--VELPLEDQVILLRAGWNELLIGGFSHRST-QVTDG----
----------------------ILLATGLHVHRSSAHQAGVGT---IF--------DRVL
TELVAKMREMKMDKTELGCLRAIVLFNPDAKGL--QSVQEVEQLREKVYASLEEYCKQRY
PDE-----------PGRFAKLLLRLPALRSIGLKCLEHL
>NlRXR1_ABS70715
---KHICAICGDRASGKHYRVYSCEGCKGFFKRTVRKDPTYA-C---RDDKNCMIDKRQR
NRCQFCRYMKCLAQGMKRE-------------------------AVQEEVTN-----ICQ
AADKQLFTLVEWAKRIPHF--IELPLEDQVILLRAGWNELLIAGFSHRST-QVTDG----
----------------------ILLATGLHVHRSSAHQAGVGT---IF--------DRVL
TELVAKMREMKMDKTELGCLRAIVLFNPDAKGL--QAVQEVEQLREKVYASLEEYCKQRY
PDE-----------PGRFAKLLLRLPALRSIGLKCLEHL
>NlRXR2_ABS70716
---KHICAICGDRASGKHYGVYSCEGCKGFFKRTVRKDLTYA-C---RDDKNCMIDKRQR
NRCQFCRYMKCLAQGMKRE--------------------ACLSTAVQEEVTN-----ICQ
AADKQLFTLVEWAKRIPHF--IELPLEDQVILLRAGWNELLIAGFSHRST-QVTDG----
----------------------ILLATGLHVHRSSAHQAGVGT---IF--------DRVL
TELVAKMREMKMDKTELGCLRAIVLFNPDAKGL--QAVQEVEQLREKVYASLEEYCKQRY
PDE-----------PGRFAKLLLRLPALRSIGLKCLEHL
>CfRXRa_AFL91696
---KHICAICGDRASGKHYGVYSCEGCKGFFKRTVRKDLTYA-C---RDDRNCVIDKRQR
NRCQYCRYMKCLAMGMKRE-------------------------AVQEEVTN-----ICQ
AADKQLFTLVAWARRIPHF--TELPLEDQVILLRAGWNELLIAAFSHRSI-VVKDG----
----------------------ILLATGLHVHRSSAHQAGVGT---IF--------DRVL
TELVARMREMKMDKTELGCLRAIVLFNPDAKGL--SAIQEVEALREKVYASLEEYSKTRY
PDE-----------PGRFAKLLLRLPALRSIGLKCLEHL
>CfRXRc_AFL91698
---KHICAICGDRASGKHYGVYSCEGCKGFFKRTVRKDLTYA-C---RDDRNCVIDKRQR
NRCQYCRYMKCLAMGMKREAINSSPSSGSSSISGLDPDE-----AVQEEVTN-----ICQ
AADKQLFTLVAWARRIPHF--TELPLEDQVILLRAGWNELLIAAFSHRSI-VVKDG----
----------------------ILLATGLHVHRSSAHQAGVGT---IF--------DRVL
TELVAKMREMKMDKTELGCLRAIVLFNPDAKGL--SAIQEVEALREKVYASLEEYSKTRY
PDE-----------PGRFAKLLLRLPALRSIGLKCLEHL
>CfRXRd_AFL91699
---KHICAICGDRASGKHYGVYSCEGCKGFFKRTVRKDLTYA-C---RDDRNCVIDKRQR
NRCQYCRYMKCLAMGMKREAINSSPSSGSSSISDLDPDEACLA-AVQEEVTN-----ICQ
AADKQLFTLVAWARRIPHF--TELPLEDQVILLRAGWNELLIAAFSHRSI-VVKDG----
----------------------ILLATGLHVHRSSAHQAGVGT---IF--------DRVL
TELVAKMREMKMDKTELGCLRAIVLFNPDAKGL--SAIQEVEALREKVYASLEEYSKTRY
PDE-----------PGRFAKLLLRLPALRSIGLKCLEHL
>CfRXRb_AFL91697
---KHICAICGDRASGKHYGVYSCEGCKGFFKRTVRKDLTYA-C---RDDRNCVIDKRQR
NRCQYCRYMKCLAMGMKRE--------------------ACLA-AVQEEVTN-----ICQ
AADKQLFTLVAWARRIPHF--TELPLEDQVILLRAGWNELLIAAFSHRSI-VVKDG----
----------------------ILLATGLHVHRSSAHQAGVGT---IF--------DRVL
TELVAKMREMKMDKTELGCLRAIVLFNPDAKGL--SAIQEVEALREKVYASLEEYSKTRY
PDE-----------PGRFAKLLLRLPALRSIGLKCLEHL
>CgRXR1_KX590999
---KHICAICGDRASGKHYGVYSCEGCKGFFKRTVRKDLTYA-C---RDDRNCIIDKRQR
NRCQYCRYMKCLNMGMKRE-------------------------AVQEEETN-----ICQ
AADKQLFTLVEWAKRIPHF--TELPLEGQVILLRAGWNELLMAGFSHRSI-VVKDG----
----------------------ILLATGLHVHRSSAHQAGVGT---IF--------DRVL
TELVAKMREMKMDKTELGCLRAIVLFNPDAKGV--SAVSEVEQLREKVYASLEEYCKMHY
PDE-----------PGRFAKLLLRLPALRSIGLKCLEHL
>CgRXR2_KX591000
---KHICAICGDRASGKHYGVYSCEGCKGFFKRTVRKDLTYA-C---RDDRNCIIDKRQR
NRCQYCRYMKCLNMGMKREDVKCSTDAGRQGS------------SVQEEVTN-----ICQ
AADKQLFTLVEWAKRIPHF--TELLLEDQVILLRAGWNELLIAGFSHRSI-VVKDG----
----------------------ILLATGLHVHRSSAHQAGVGT---IF--------DRVL
TELVAKMREMKMDKTELGCLRAIVLFNPDAKGV--SAVSEVEQLREKVYASLEEYCKMHY
PDE-----------PGRFAKLLLRLPALRSIGLKCLEHL
>DmUSP_P20153
---KHLCSICGDRASGKHYGVYSCEGCKGFFKRTVRKDLTYA-C---RENRNCIIDKRQR
NRCQYCRYQKCLTCGMKRE-------------------------AVQEEVSA-----LCQ
VVNKQLFQMVEYARMMPHF--AQVPLDDQVILLKAAWIELLIANVAWCSIVSLDDGGAGG
GGGGLGHDGSFERRSPGLQPQQLFLNQSFSYHRNSAIKAGVSA---IF--------DRIL
SELSVKMKRLNLDRRELSCLKAIILYNPDIRGI--KSRAEIEMCREKVYACLDEHCRLEH
PGD-----------DGRFAQLLLRLPALRSISLKCQDHL
>SmRXR1_AAD16119
---NPICVICGDKASGKHYGVISCEGCKGFFKRTVRKQLVYV-C---RESGQCPVDRRKR
TRCQHCRFEQCLAKGMKKE-------------------------AVQEELTI-----ICQ
SIEQQLPRIVNWARQLPVFSSVYLSFDDQFCLIKAAWPELVLISSAYHST-VIRDG----
----------------------LLLSIGRHLGREVAKSHGLGP---LV--------DRIL
HELVARFRDLSLQRTELALLRAIILFNPDANGL--SSRHRVEAVREQLYSALHSYCTTNQ
PQD-----------TSRFTKLLLRLPPLRSIASKCLEHL
>SjRXR1_Q8I748
---NAICVICGDKASGKHYGVISCEGCKGFFKRTVRKQLLYI-C---RESGQCPVDRRKR
TRCQHCRFEQCLAKGMKKE-------------------------AVQEELTI-----ICQ
SIEQQLPRIVNWARQLPVFSSPYLSFDDQFCLVKAAWPELVLISSAYHST-VIRDG----
----------------------LLLSIGRHLGREVARSHGLGP---LV--------DRIL
HELVARFRDLSLQRTELALLRAIILFNPDANGL--SSRHCVEAVREQLYSALHSYCTTNQ
PQD-----------TSRFTKLLLRLPPLRSIAYKCLEHL
>HsERa_P03372
-KETRYCAVCNDYASGYHYGVWSCEGCKAFFKRSIQGHNDYM-C---PATNQCTIDKNRR
KSCQACRLRKCYEVGMMKG-------------------------GIRKDMGL-----LTN
LADRELVHMINWAKRVPGF--VDLTLHDQVHLLECAWLEILMIGLVWRSM-EHPGK----
----------------------LLFAPNLLLDRNQGKCVEGMV--EIF--------DMLL
-ATSSRFRMMNLQGEEFVCLKSIILLNSGVYTF--LSSTLKSLEEKDHIHRVLDKITDTL
IHLMAKAGLTLQQQHQRLAQLLLILSHIRHMSNKGMEHL
>HsERb_Q92731
-RDAHFCAVCSDYASGYHYGVWSCEGCKAFFKRSIQGHNDYI-C---PATNQCTIDKNRR
KSCQACRLRKCYEVGMVKC-------------------------GSRREMMS-----LTK
LADKELVHMISWAKKIPGF--VELSLFDQVRLLESCWMEVLMMGLMWRSI-DHPGK----
----------------------LIFAPDLVLDRDEGKCVEGIL--EIF--------DMLL
-ATTSRFRELKLQHKEYLCVKAMILLNSSMYPL--VTATQDADSSRKLAH-LLNAVTDAL
VWVIAKSGISSQQQSMRLANLLMLLSHVRHASNKGMEHL
